# Supplementary material for: Draft assemblies for 177 bird species enhance genus-level coverage
Source: Gigascience. 2026 May 9;15:giag045. doi: 10.1093/gigascience/giag045 (PMC13274736; doi:10.1093/gigascience/giag045)
Supplement: giag045_Supplemental_File [file giag045_supplemental_file.zip › Supplementary Table 1.xlsx]

## Sheet: Sheet1
NO	species	genus	family	order	IUCN Status	Population_trend	Note	Specimen voucher/Source of DNA	Collection Date	Location	Sample type	Gender	Genome Accession	Library_type	B10K ID	Contig_N50	Contig_L50	Contig_Num	Scaffold_N50	Scaffold_L50	Scaffold_Num	Genome_Size(bp)	Gap_Ratio(%)	GC contents	Merqury QV Value	Merqury QV Value Error_rate	Number of aves_odb12 (N)	Complete and single-copy BUSCOs (S)	Complete and duplicated BUSCOs (D)	Fragmented BUSCOs (F)	Missing BUSCOs (M)	Number of total gene	Number of gene model from reference gene set	Proportion of genes annotated by core avian genes	Number of gene model from human gene set	Number of gene model from transcriptome gene set	Mean gene length (bp)	Mean CDS length (bp)	Mean exon number	Mean exon length (bp)	Mean intron number	Mean intron length (bp)	Number of single exon gene
1	Anas bahamensis	Anas	Anatidae	Anseriformes	LC	Decreasing		Smithsonian (USNM)-614569	1992-02-24	Buenos Aires, Argentina	Tissue sample	Female	GCA_977969555.1	stLFR	B10K-USNM-614569	111991	2662	62703	2399723	126	44033	1124362315	2.08	41.3342	55.0708	3.11115e-06	6245	0.958	0.004	0.0279	0.0099	16303	14764	0.9056	258	1281	17263	1332	7	172	6	2372	1829
2	Mareca sibilatrix	Mareca	Anatidae	Anseriformes	LC	Stable		Copenhagen Zoo	2020	Copenhagen Zoo	Tissue sample	Missing	GCA_977966325.1	stLFR	B10K-D-CPHZ-2	112260	2773	55381	13901754	25	37662	1154184485	4.62	41.4083	55.5201	2.8054e-06	6245	0.9536	0.0064	0.0291	0.0106	16131	14656	0.908561	254	1221	17573	1343	7	171	6	2377	1767
3	Spatula platalea	Spatula	Anatidae	Anseriformes	LC	Stable		Smithsonian (USNM)-614574	1992-02-25	Buenos Aires, Argentina	Tissue sample	Female	GCA_977969575.1	stLFR	B10K-USNM-614574	118883	2532	59497	4188992	69	40795	1123335994	2.12	41.2564	53.5119	4.45e-06	6245	0.9491	0.0027	0.0344	0.0138	16114	14533	0.901887	251	1330	17377	1333	7	173	6	2394	1759
4	Tadorna ferruginea	Tadorna	Anatidae	Anseriformes	LC	Increasing		Universidad de Oviedo (UOV)-15397	2021	Canary Islands, Spain	Blood sample	Missing	GCA_977968055.1	stLFR	B10K-D-Canary-34	168838	1886	34615	11451433	31	21148	1132517820	2.01	41.4834	56.9314	2.02702e-06	6245	0.9806	0.0082	0.0082	0.003	16881	15304	0.906581	293	1284	17758	1366	7	172	6	2371	1832
5	Oreophasis derbianus	Oreophasis	Cracidae	Galliformes	EN	Decreasing	newly covered genus	Yale Peabody Museum (YPM)-084802	2014-03-20	Dallas World Aquarium and Zoo, United States of America	Tissue sample	Missing	GCA_977969255.1	stLFR	B10K-D-YPM-11	91956	3039	48355	822743	344	34167	1066284672	3.65	42.0821	58.9196	1.28245e-06	6245	0.9255	0.0026	0.0524	0.0186	15352	14316	0.932517	168	868	16730	1343	7	169	6	2218	1440
6	Penelope jacquacu	Penelope	Cracidae	Galliformes	LC	Decreasing		Smithsonian (USNM)-637172	2006-08-23	Upper Takutu - Upper Essequibo, Guyana	Muscle sample	Female	GCA_977969155.1	stLFR	B10K-DU-023-10	193769	1557	49046	9489254	28	36814	1111664008	2.43	42.6678	56.4851	2.25e-06	6245	0.955	0.0323	0.0075	0.0051	17490	16065	0.918525	261	1164	16793	1369	7	171	6	2214	1664
7	Penelope obscura	Penelope	Cracidae	Galliformes	NE	Decreasing		Smithsonian (USNM)-635786	2005-10-22	Maldonado, Uruguay	Tissue sample	Female	GCA_977968955.1	stLFR	B10K-DU-022-62	213063	1374	37507	12075802	22	26876	1085453603	1.69	42.6026	59.4866	1.1255e-06	6245	0.9861	0.0061	0.0038	0.004	17221	15795	0.917194	268	1158	16895	1370	7	171	6	2222	1622
8	Afropavo congensis	Afropavo	Phasianidae	Galliformes	NT	Decreasing	newly covered genus	Copenhagen Zoo	2020	Copenhagen Zoo	Tissue sample	Missing	GCA_977967975.1	stLFR	B10K-D-CPHZ-1	210943	1397	46816	12828552	19	34724	1082364854	2.24	41.8751	58.6025	1.37958e-06	6245	0.9507	0.0331	0.0102	0.0058	17867	16410	0.918453	206	1251	16485	1373	7	171	6	2162	1609
9	Arborophila gingica	Arborophila	Phasianidae	Galliformes	NT	Decreasing	newly covered genus	Leibniz Institute for Zoo and Wildlife Research (IZW)-1081|010/07	2007-01-16	Missing	Tissue sample	Male	GCA_977967925.1	stLFR	B10K-D-IZW-5	40546	8466	155853	48444	7553	144660	1010005039	0.44	41.6173	55.6823	2.7025e-06	6245	0.8371	0.0034	0.1118	0.0469	15629	14296	0.91471	214	1119	9301	1182	6	174	5	1402	1743
10	Falcipennis canadensis	Falcipennis	Phasianidae	Galliformes	LC	Increasing	newly covered genus	Smithsonian (USNM)-641434	2007-09-14	Blairmore, Alberta, Canada	Skin sample	Female	GCA_977968715.1	stLFR	B10K-DU-009-17	339245	831	27647	12059822	23	20464	1011036315	0.91	41.4591	60.383	9.15598e-07	6245	0.9883	0.0037	0.0043	0.0037	17439	16109	0.923734	256	1074	16582	1393	8	171	7	2129	1624
11	Polyplectron katsumatae	Polyplectron	Phasianidae	Galliformes	EN	Decreasing	newly covered genus	Institute of Zoology Chinese Academy of Sciences (IOZCAS)-6661	Missing	Missing	Mixed Tissue sample	Missing	GCA_977966505.1	stLFR	B10K-CAS-hnd093	312446	930	29812	24201565	11	21632	1035769012	1.56	41.4342	60.0673	9.84622e-07	6245	0.9851	0.0085	0.0038	0.0026	17405	16056	0.922494	242	1107	16832	1393	8	171	7	2160	1622
12	Alectroenas pulcherrimus	Alectroenas	Columbidae	Columbiformes	LC	Unknown	newly covered genus	Muséum National d'Histoire Naturelle (MNHN) Uncat 18-13	1999	Conception, Seychelles	Blood sample	Missing	GCA_977968375.1	stLFR	B10K-D-MNHN-61	307994	994	28396	15926067	19	19899	1109379924	1.06	41.8969	61.394	7.25431e-07	6245	0.989	0.0027	0.0051	0.0032	16754	15412	0.9199	322	1020	17760	1358	7	171	6	2376	1738
13	Goura cristata	Goura	Columbidae	Columbiformes	VU	Decreasing	newly covered genus	Natural Museum of Sciences, Barcelona (MCNB)-MZB 2010-1401-T	Missing	Missing	Tissue sample	Female	GCA_977968345.1	stLFR	B10K-D-MOB-49	67143	4735	65397	1295341	234	42723	1171885634	3.58	41.9751	55.7859	2.63879e-06	6245	0.9572	0.0027	0.0293	0.0104	16603	15062	0.907185	307	1234	16079	1291	7	171	6	2263	1787
14	Leptotila verreauxi	Leptotila	Columbidae	Columbiformes	LC	Stable	newly covered genus	Smithsonian (USNM)-644108	2009-07-21	Tumbes, Peru	Skin sample	Female	GCA_977969535.1	stLFR	B10K-USNM-644108	105559	2778	65764	405907	713	49329	1129382939	0.88	41.4246	55.2585	2.97953e-06	6245	0.944	0.0043	0.0388	0.0128	15915	14620	0.91863	243	1052	16013	1298	7	171	6	2244	1705
15	Ocyphaps lophotes	Ocyphaps	Columbidae	Columbiformes	LC	Increasing	newly covered genus	Smithsonian (USNM)-612635	26 Apr 198x	Hawkesbury River, New South Wales, Australia	Tissue sample	Female	GCA_977968875.1	stLFR	B10K-DU-015-52	33317	10970	141983	42501	9579	124930	1124259459	0.37	41.4281	54.1269	3.86639e-06	6245	0.8365	0.0054	0.1167	0.0404	15336	13905	0.90669	270	1161	9111	1133	6	174	5	1452	1846
16	Phapitreron amethystinus	Phapitreron	Columbidae	Columbiformes	NE	Decreasing	newly covered genus	Smithsonian (USNM)-607282	1989-04-29	Cagayan, Luzon, Philippines	Skin sample	Female	GCA_977968755.1	stLFR	B10K-DU-006-31	189496	1657	49840	6820886	40	36481	1152663741	1.84	42.0549	59.2564	1.18675e-06	6245	0.9685	0.0187	0.009	0.0038	17128	15563	0.908629	299	1266	17245	1341	7	172	6	2338	1700
17	Turtur brehmeri	Turtur	Columbidae	Columbiformes	LC	Decreasing	newly covered genus	Smithsonian (USNM)-627283	2002-05-30	Ogooue Maritime Province, Gabon	Tissue sample	Female	GCA_977969115.1	10Xgenomics	B10K-DU-017-66	101801	3178	53180	12353408	24	35384	1199140717	3.5	41.8448	56.4	2.29089e-06	6245	0.9376	0.009	0.0344	0.0191	17224	15578	0.904436	354	1292	16327	1296	7	174	6	2333	1787
18	Turtur abyssinicus	Turtur	Columbidae	Columbiformes	LC	Decreasing	newly covered genus	University of Lund (LU)-NIG028	Missing	Aplori Jos, Nigeria	Blood sample	Missing	GCA_977968445.1	stLFR	B10K-D-OHLU-18	219235	1436	39314	31938079	9	27330	1159721586	3.15	41.7189	59.2598	1.18582e-06	6245	0.9681	0.0146	0.0117	0.0054	16814	15471	0.920126	269	1074	17674	1346	7	171	6	2390	1760
19	Heteroscenes pallidus	Heteroscenes	Cuculidae	Cuculiformes	LC	Stable	newly covered genus	Australian National Wildlife Collections (ANWC)-B60066	Missing	Western Australia, Australia	Tissue sample	Female	GCA_977969645.1	stLFR	B10K-D-ANWC-16	296150	1048	36358	14364690	25	26437	1180497505	2.65	41.9808	58.9005	1.28811e-06	6245	0.9917	0.0006	0.005	0.0027	16765	15276	0.911184	273	1216	18103	1347	7	172	6	2457	1705
20	Morococcyx erythropygus	Morococcyx	Cuculidae	Cuculiformes	LC	Decreasing	newly covered genus	University of Washington, Burke Museum (UWBM)-69016	1996-09-10	NICARAGUA: Departamento de Chinandega; Casita; slope of Volcán Casita; 12.693, -86.958; 1211 m; Habitat: grassland with patches of tropical forest and park pine forest	Tissue sample	Male	GCA_977969395.1	stLFR	B10K-D-UWBM-15	225524	1309	38747	12679954	26	26633	1130366769	2.78	41.7173	38.6824	0.000135	6245	0.9857	0.0019	0.0106	0.0018	16366	14987	0.91574	274	1105	17814	1353	7	172	6	2401	1686
21	Piaya melanogaster	Piaya	Cuculidae	Cuculiformes	LC	Decreasing		Smithsonian (USNM)-625365	1999-03-25	The Upper Essequibo River, Guyana	Skin sample	Female	GCA_977968895.1	stLFR	B10K-DU-019-56	207443	1557	57103	2358948	127	45007	1185702837	1.8	42.1516	58.3572	1.45976e-06	6245	0.9673	0.0058	0.0167	0.0101	16868	15254	0.904316	339	1275	17271	1312	7	172	6	2421	1822
22	Tapera naevia	Tapera	Cuculidae	Cuculiformes	LC	Stable		Smithsonian (USNM)-623126	2000-11-17	Guyana	Muscle sample	Female	GCA_977968665.1	stLFR	B10K-DU-007-51	112353	2747	65335	1044659	291	48248	1141454472	1.32	41.4852	59.2842	1.17919e-06	6245	0.9624	0.0029	0.0253	0.0093	16167	14759	0.912909	245	1163	17100	1319	7	172	6	2377	1801
23	Campylopterus largipennis	Campylopterus	Trochilidae	Caprimulgiformes	LC	Decreasing	newly covered genus	Smithsonian (USNM)-625389	1999-03-24	Guyana	Skin sample	Female	GCA_977969445.1	stLFR	B10K-D-USNM-84	127204	2106	81952	30302010	10	64314	1098701495	4.63	41.6262	58.0405	1.57019e-06	6245	0.9214	0.003	0.0428	0.0327	15782	14277	0.904638	235	1270	16485	1313	7	172	6	2296	1554
24	Campylopterus hemileucurus	Campylopterus	Trochilidae	Caprimulgiformes	LC	Decreasing	newly covered genus	University of Costa Rica (UCR)-T1651	2021-04-30	Puntarenas, Costa Rica	Blood sample	Female	GCA_977969475.1	stLFR	B10K-D-UCR-21	147675	1835	55461	17413531	17	38799	1059156484	3.78	41.4668	57.0946	1.95228e-06	6245	0.9265	0.0046	0.0397	0.0287	15328	14097	0.919689	237	994	17070	1340	7	172	6	2322	1565
25	Eulampis holosericeus	Eulampis	Trochilidae	Caprimulgiformes	LC	Unknown	newly covered genus	Smithsonian (USNM)-612561	1989-07-29	Indian Bay, Saint George, St. Vincent and the Grenadines	Muscle sample	Male	GCA_982290565.1	stLFR	B10K-D-USNM-612561	154204	1706	44043	22175579	10	30492	1082039051	7.2	41.2533	61.4323	7.19065e-07	6245	96.29%	0.0037	0.0197	0.0138	15728	14417	0.916645	253	1058	16922	1347	7	170	6	2254	1591
26	Heliodoxa xanthogonys	Heliodoxa	Trochilidae	Caprimulgiformes	LC	Decreasing	newly covered genus	Smithsonian (USNM)-626768	2001-03-22	Mount Roraima, Guyana	Skin sample	Female	GCA_982303525.1	stLFR	B10K-D-USNM-626768	111924	2611	59902	20632859	13	41164	1158183765	5.18	41.3189	57.5133	1.77285e-06	6245	0.9004	0.0476	0.0314	0.0205	16386	14956	0.91273	222	1208	16758	1328	7	172	6	2296	1656
27	Haematopus palliatus	Haematopus	Haematopodidae	Charadriiformes	LC	Unknown		Smithsonian (USNM)-602177	2001-05-08	Queens, New York, USA	Skin sample	Female	GCA_977969625.1	stLFR	B10K-USNM-602177	95097	3480	52359	250058	1297	39574	1228787233	1.32	42.2553	59.9005	1.02319e-06	6245	0.9608	0.0045	0.028	0.0064	16529	14995	0.907193	305	1229	16437	1287	7	171	6	2329	1826
28	Larus glaucoides	Larus	Laridae	Charadriiformes	LC	Stable		Washington Burke Museum (UWBM)-58493	1986-01-25	United States of America	Mixed Tissue sample	Female	GCA_977969335.1	stLFR	B10K-D-UWBM-53	183102	1710	45628	19646838	19	31241	1242772860	2.63	42.6267	60.3802	9.16168e-07	6245	0.983	0.008	0.0066	0.0024	14411	8495	0.58948	4155	1761	21364	1548	8	173	7	2501	1422
29	Larus canus	Larus	Laridae	Charadriiformes	LC	Unknown		Smithsonian (USNM)-644359	2008-11-14	Salt Lake City International Airport, Utah, USA	Skin sample	Female	GCA_982290585.1	stLFR	B10K-USNM-644359	34518	11348	148523	41802	10326	136355	1183758255	0.42	42.2956	48.11	1.54426e-05	6245	0.8218	0.0032	0.1247	0.0501	15054	13494	0.896373	275	1285	9432	1109	6	174	5	1553	1943
30	Onychoprion lunatus	Onychoprion	Laridae	Charadriiformes	LC	Decreasing	newly covered genus	Smithsonian (USNM)-631397	2001-09-04	North Pacific Ocean	Skin sample	Male	GCA_977969685.1	stLFR	B10K-DU-023-28	267473	1223	27175	2692391	120	18459	1200123510	1.59	42.925	59.7627	1.05617e-06	6245	0.9811	0.0038	0.0109	0.004	16788	15371	0.915594	371	1046	18683	1360	7	171	6	2499	1780
31	Calidris pugnax	Calidris	Scolopacidae	Charadriiformes	LC	Decreasing		Smithsonian (USNM)-638997	2007-07-08	Alaska, USA	Skin sample	Female	GCA_977968625.1	stLFR	B10K-DU-010-03	31140	11743	175714	39838	10588	159444	1136728286	0.36	42.0762	55.0541	3.12312e-06	6245	0.7536	0.003	0.1699	0.0725	14181	12642	0.891475	266	1273	8763	1088	6	177	5	1490	1940
32	Tringa solitaria	Tringa	Scolopacidae	Charadriiformes	LC	Unknown		Smithsonian (USNM)-601746	2000-08-23	Fairbanks North Star, Alaska, USA	Skin sample	Female	GCA_977969165.1	stLFR	B10K-DU-020-81	69287	4513	90406	113999	2588	74903	1176278936	1.21	42.1648	56.8284	2.07567e-06	6245	0.9097	0.0032	0.0644	0.0223	16047	14601	0.90989	303	1143	14532	1259	7	173	6	2116	1863
33	Tringa incana	Tringa	Scolopacidae	Charadriiformes	LC	Unknown		Smithsonian (USNM)-643022	2008-09-07	Aleutians West Census Area, Alaska, USA	Skin sample	Female	GCA_977969635.1	stLFR	B10K-USNM-643022	36028	10711	139694	40610	9999	127463	1155452463	0.41	41.934	57.2048	1.90338e-06	6245	0.7476	0.0008	0.1731	0.0772	14431	12893	0.893424	258	1280	9016	1080	6	176	5	1554	1934
34	Fulica americana	Fulica	Rallidae	Gruiformes	LC	Decreasing		Smithsonian (USNM)-643055	2009-10-21	Anchorage International Airport, Alaska, USA	Skin sample	Female	GCA_977969565.1	stLFR	B10K-USNM-643055	36875	9735	227004	46403	8679	215802	1194835076	0.44	43.3295	58.7027	1.34813e-06	6245	0.7838	0.005	0.1299	0.0809	15463	13801	0.892518	346	1316	9374	1123	6	177	5	1551	1935
35	Gallinula chloropus	Gallinula	Rallidae	Gruiformes	LC	Decreasing		Smithsonian (USNM)-622527	2001-04-14	Miami-Dade, Florida, USA	Tissue sample	Male	GCA_977969015.1	short-read NGS	B10K-DU-018-39	7583	38738	496871	33588	9067	196983	1138804262	0.59	41.5446	39.5395	0.000111	6245	0.7113	0.001	0.2117	0.0741	14357	12897	0.898307	285	1175	9085	1088	6	179	5	1578	1727
36	Phoebastria nigripes	Phoebastria	Diomedeidae	Procellariiformes	NT	Increasing		Smithsonian (USNM)-630958	2003-04-07	North Pacific Ocean	Skin sample	Female	GCA_977968675.1	stLFR	B10K-DU-009-37	53605	7369	80005	61797	6340	70764	1248731441	0.54	41.9732	58.5435	1.39847e-06	6245	0.9028	0.004	0.0713	0.0216	16388	14777	0.901696	377	1234	11738	1191	6	174	5	1805	1788
37	Ardenna bulleri	Ardenna	Procellariidae	Procellariiformes	VU	Stable		Smithsonian (USNM)-613921	1990-10-21	North Pacific Ocean	Muscle sample	Female	GCA_977968985.1	stLFR	B10K-DU-016-76	81902	4004	76421	126702	2489	64247	1230614127	0.82	42.0403	58.0846	1.55432e-06	6245	0.944	0.0046	0.0391	0.0122	16268	14760	0.907303	318	1190	15383	1272	7	172	6	2206	1768
38	Macronectes halli	Macronectes	Procellariidae	Procellariiformes	LC	Increasing	newly covered genus	Andreanna Welch (AW)	Missing	Bird Island (South Georgia)	Blood sample	Missing	GCA_977968185.1	stLFR	B10K-D-AW-4	106839	3178	46262	20909697	15	26035	1251086383	4.24	41.9587	55.3836	2.89e-06	6245	0.9774	0.0066	0.0138	0.0022	16445	14955	0.909395	284	1206	18324	1325	7	170	6	2509	1684
39	Pterodroma longirostris	Pterodroma	Procellariidae	Procellariiformes	VU	Decreasing	newly covered genus	Smithsonian (USNM)-608099	1990-11-01	North Pacific Ocean	Skin sample	Female	GCA_977968925.1	stLFR	B10K-DU-016-78	112428	2983	66084	450427	681	51295	1256553146	2.03	42.1227	58.2293	1.50338e-06	6245	0.9598	0.0038	0.0293	0.007	16956	15334	0.904341	336	1286	17442	1312	7	171	6	2431	1770
40	Nyctanassa violacea	Nyctanassa	Ardeidae	Pelecaniformes	LC	Stable	newly covered genus	Washington Burke Museum (UWBM)-69326	1992-09-26	Nicaragua	Mixed Tissue sample	Female	GCA_977969405.1	stLFR	B10K-D-UWBM-58	145817	2228	50936	24796361	13	33635	1287339984	4.47	43.0054	58.3925	1.44793e-06	6245	0.9768	0.0115	0.0083	0.0034	16990	15395	0.906121	333	1262	17825	1323	7	171	6	2462	1721
41	Mycteria americana	Mycteria	Ciconiidae	Pelecaniformes	LC	Unknown		Smithsonian (USNM)-622473	1989-06-29	Sanibel Island, Florida, USA	Muscle sample	Female	GCA_977968805.1	stLFR	B10K-DU-008-02	27809	12779	147031	35332	10906	131403	1209559090	0.39	41.806	55.3451	2.92075e-06	6245	0.7448	0.001	0.1841	0.0692	14501	12918	0.890835	278	1305	8895	1060	6	175	5	1553	1769
42	Megascops choliba	Megascops	Strigidae	Strigiformes	LC	Decreasing		Smithsonian (USNM)-562191	1986-09-03	Para, Brazil	Mixed Tissue sample	Female	GCA_982290555.1	stLFR	B10K-D-USNM-562191	92065	3470	70328	13480978	22	48257	1289157928	7.55	41.4058	55.2841	2.96205e-06	6245	96.41%	0.0018	0.0279	0.0062	15831	14396	0.909355	221	1214	17801	1305	7	170	6	2483	1599
43	Ninox strenua	Ninox	Strigidae	Strigiformes	LC	Stable	newly covered genus	Smithsonian (USNM)-632259	2003-03-01	Healesville Sanctuary, Victoria, Australia	Tissue sample	Female	GCA_982290615.1	stLFR	B10K-D-USNM-632259	130462	2502	45492	9544222	36	30339	1299182054	5.7	41.7826	59.9389	1.01416e-06	6245	98.16%	0.0024	0.0118	0.0042	16894	15170	0.897952	303	1421	17324	1300	7	171	6	2427	1671
44	Gampsonyx swainsonii	Gampsonyx	Accipitridae	Accipitriformes	LC	Increasing	newly covered genus	Smithsonian (USNM)-625862	2000-11-07	Guyana	Tissue sample	Female	GCA_977969345.1	stLFR	B10K-D-USNM-118	103712	3048	48142	12012731	33	29188	1257609190	6.17	41.5345	56.7231	2.12661e-06	6245	0.9801	0.0013	0.0139	0.0046	16128	14602	0.905382	233	1293	17729	1315	7	169	6	2427	1500
45	Gypohierax angolensis	Gypohierax	Accipitridae	Accipitriformes	LC	Decreasing	newly covered genus	South African National Biodiversity Institute (SANBI)-7615	Missing	South Africa	Blood sample	Missing	GCA_977968515.1	stLFR	B10K-D-SANBI-1	186969	1688	33158	23833346	18	20305	1232434832	2.38	41.966	59.1128	1.22666e-06	6245	0.9883	0.0048	0.0051	0.0018	17132	15470	0.902989	360	1302	17907	1329	7	170	6	2436	1755
46	Leptodon cayanensis	Leptodon	Accipitridae	Accipitriformes	LC	Decreasing		Smithsonian (USNM)-632286	2004-07-18	Guyana	Tissue sample	Male	GCA_977969295.1	stLFR	B10K-D-USNM-147	120895	2741	43871	15546238	27	25903	1248980828	4.01	41.6781	55.3288	2.93174e-06	6245	0.9637	0.0176	0.0146	0.0042	16414	14912	0.908493	254	1248	18074	1321	7	169	6	2463	1546
47	Sarcogyps calvus	Sarcogyps	Accipitridae	Accipitriformes	CR	Decreasing		Muséum National d'Histoire Naturelle (MNHN) ZO 2004-65	Before 2004	Captive (Ménagerie du Jardin des Plantes, MNHN)	Muscle sample	Male	GCA_977968395.1	stLFR	B10K-D-MNHN-5	43714	7918	78313	97288	3501	58202	1188023323	1.2	41.6134	55.0597	3.1191e-06	6245	0.8772	0.0013	0.0985	0.0226	15358	13956	0.908712	271	1131	13548	1213	7	172	6	2044	1748
48	Coragyps atratus	Coragyps	Cathartidae	Accipitriformes	LC	Unknown	newly covered genus	Smithsonian (USNM)-622504	2001-04-10	Miami-Dade, Florida, USA	Tissue sample	Female	GCA_977968795.1	stLFR	B10K-DU-006-81	41053	8096	129784	376460	889	92980	1269533851	5.48	41.6962	53.2436	4.73852e-06	6245	0.891	0.0043	0.0788	0.0256	15108	13761	0.910842	259	1088	16374	1250	7	172	6	2424	1795
49	Malacoptila rufa	Malacoptila	Bucconidae	Piciformes	LC	Decreasing	newly covered genus	Smithsonian (USNM)-562213	1986-09-09	Altamira, Para, Brazil	Tissue sample	Male	GCA_977969655.1	stLFR	B10K-USNM-562213	167629	1489	36307	11232587	27	23299	972869569	2.89	42.4858	56.4217	2.27943e-06	6245	0.9649	0.0075	0.0136	0.0138	16172	14774	0.913554	261	1137	15834	1342	7	171	6	2124	1590
50	Monasa morphoeus	Monasa	Bucconidae	Piciformes	LC	Decreasing	newly covered genus	Smithsonian (USNM)-541607	1986-09-18	Para, Brazil	Blood sample	Female	GCA_977968295.1	stLFR	B10K-DU-003-03	131060	1902	78721	4046287	60	61471	1025945853	2.76	42.7338	56.9602	2.01363e-06	6245	0.9324	0.0146	0.0301	0.0229	16256	14726	0.905881	283	1247	15734	1316	7	173	6	2188	1751
51	Notharchus macrorhynchos	Notharchus	Bucconidae	Piciformes	LC	Stable	newly covered genus	Smithsonian (USNM)-626085	2000-04-27	Rupununi, Guyana	Skin sample	Female	GCA_977969045.1	stLFR	B10K-DU-020-32	227665	1163	51693	12835308	27	39145	1028251042	2.22	42.648	57.2181	1.89755e-06	6245	0.9334	0.0315	0.0181	0.0168	16772	15252	0.909373	295	1225	16057	1341	7	172	6	2175	1722
52	Jacamerops aureus	Jacamerops	Galbulidae	Piciformes	LC	Decreasing	newly covered genus	Smithsonian (USNM)-586329	1997-09-25	Barima-Waini, Guyana	Skin sample	Female	GCA_977969675.1	stLFR	B10K-USNM-586329	182813	1501	43341	9265384	34	30646	1028372885	1.6	42.6403	57.8238	1.65053e-06	6245	0.9648	0.0056	0.0183	0.0112	16069	14712	0.915552	272	1085	16817	1342	7	171	6	2273	1715
53	Prodotiscus zambesiae	Prodotiscus	Indicatoridae	Piciformes	LC	Stable	newly covered genus	Natural History Museum of Denmark (NHMD)-ZMUC-B-134721	2004-04-16	Manyara, Tanzania	Blood sample	Missing	GCA_977966555.1	stLFR	B10K-CU-032-77-DNA	98470	3130	73783	15205124	23	52153	1227627412	5.84	43.2647	58.7442	1.33531e-06	6245	0.9518	0.0034	0.0247	0.02	16188	14647	0.904806	290	1251	17699	1318	7	172	6	2466	1651
54	Campephilus rubricollis	Campephilus	Picidae	Piciformes	LC	Decreasing	newly covered genus	Smithsonian (USNM)-586341	1997-09-22	Baramita, Barima-Waini, Guyana	Skin sample	Female	GCA_977968845.1	stLFR	B10K-DU-015-06	37108	7372	261753	198650	1212	222686	1255853817	3.18	44.5984	56.678	2.1488e-06	6245	0.8223	0.0106	0.0934	0.073	15036	13588	0.903698	294	1154	15201	1267	7	177	6	2265	1787
55	Colaptes punctigula	Colaptes	Picidae	Piciformes	LC	Stable		Smithsonian (USNM)-625419	1999-02-16	The Upper Essequibo River, Guyana	Skin sample	Male	GCA_977969135.1	stLFR	B10K-DU-019-21	56676	5388	119862	378495	748	89811	1223152767	2.73	45.0605	56.8589	2.06117e-06	6245	0.8938	0.0085	0.0592	0.0383	15376	13982	0.909339	274	1120	16601	1292	7	174	6	2390	1751
56	Piculus flavigula	Piculus	Picidae	Piciformes	LC	Decreasing	newly covered genus	Natural History Museum of Denmark (NHMD)-B-114107	1990-12-05	Sucumbíos, Ecuador	Blood sample	Missing	GCA_977968475.1	stLFR	B10K-D-NHMD-219	32033	8341	332959	243657	811	291604	1284181682	3.99	45.0589	56.4192	2.28077e-06	6245	0.8234	0.0043	0.0892	0.0823	14677	13197	0.899162	282	1198	15385	1265	7	177	6	2297	1835
57	Picumnus aurifrons	Picumnus	Picidae	Piciformes	LC	Decreasing	newly covered genus	Smithsonian (USNM)-572531	1986-08-23	Para, Brazil	Skin sample	Male	GCA_977968865.1	stLFR	B10K-DU-014-69	22629	12638	277911	119124	2048	227875	1237884315	4.16	44.9551	56.9268	2.03e-06	6245	0.7857	0.0088	0.11	0.0948	14035	12717	0.906092	230	1088	14573	1226	6	176	5	2243	1705
58	Picus canus	Picus	Picidae	Piciformes	LC	Decreasing		Smithsonian (USNM)-633242	2004-10-04	Jeollabuk, Korea	Skin sample	Female	GCA_977968725.1	stLFR	B10K-DU-008-74	33519	8353	156217	280482	845	119803	1244527669	3.79	44.9766	57.6036	1.73638e-06	6245	0.8346	0.0162	0.0918	0.056	15069	13585	0.90152	277	1207	15042	1241	7	175	6	2273	1872
59	Veniliornis sanguineus	Veniliornis	Picidae	Piciformes	LC	Decreasing	newly covered genus	Smithsonian (USNM)-625426	1999-02-16	The Upper Essequibo River, Guyana	Skin sample	Female	GCA_977969085.1	10Xgenomics	B10K-DU-019-20	27816	12501	101954	42002	9865	78256	1166434264	0.72	44.7686	51.827	6.56593e-06	6245	0.7798	0.0115	0.1323	0.0759	14599	13102	0.897459	297	1200	9310	1129	6	177	5	1528	1750
60	Aulacorhynchus derbianus	Aulacorhynchus	Ramphastidae	Piciformes	LC	Decreasing	newly covered genus	Smithsonian (USNM)-625141	1998-09-01	Acari Mtns, Guyana	Skin sample	Female	GCA_977969055.1	stLFR	B10K-DU-018-71	28690	9848	199576	497995	433	155054	1315939891	5.82	44.5992	56.0132	2.50427e-06	6245	0.86	0.0099	0.0762	0.0533	15326	13823	0.901931	287	1216	15937	1261	7	175	6	2379	1825
61	Trachyphonus darnaudii	Trachyphonus	Ramphastidae	Piciformes	NE	Stable	newly covered genus	Leibniz Institute for Zoo and Wildlife Research (IZW)-box 76-577 / 11	2011-10-27	Missing	Mixed Tissue sample	Missing	GCA_977968025.1	stLFR	B10K-D-IZW-129	81387	3863	163871	1822684	113	133554	1359931617	5.62	45.1743	58.7689	1.32772e-06	6245	0.9071	0.0077	0.0488	0.0359	16013	14505	0.905827	51	1336	17964	1296	7	175	6	2606	1738
62	Ceryle rudis	Ceryle	Alcedinidae	Coraciiformes	LC	Unknown		Smithsonian (USNM)-642530	2009-08-17	Karas, Namibia	Muscle sample	Female	GCA_977969545.1	stLFR	B10K-USNM-642530	57913	5637	94985	93481	3375	80869	1158276806	1.05	42.0527	57.8941	1.62403e-06	6245	0.8903	0.0037	0.0767	0.0285	16280	14659	0.90043	301	1320	13296	1230	7	173	6	1986	1740
63	Megaceryle alcyon	Megaceryle	Alcedinidae	Coraciiformes	LC	Stable		Smithsonian (USNM)-601987	2001-07-16	Townsend, Windsor, Vermont, USA	Skin sample	Female	GCA_977969235.1	stLFR	B10K-DU-023-32	48232	7683	75005	64204	5597	60510	1137417323	0.71	41.5334	56.7198	2.12824e-06	6245	0.8807	0.0056	0.0869	0.0258	16075	14528	0.903764	295	1252	11251	1200	6	174	5	1706	1725
64	Coracias caudatus	Coracias	Coraciidae	Coraciiformes	LC	Stable		Smithsonian (USNM)-621688	1999-02-02	Along Thamala Kave River, Botswana	Tissue sample	Female	GCA_977969605.1	stLFR	B10K-USNM-621688	129646	2579	71744	7600797	41	53305	1246940550	2.87	42.4999	58.8584	1.30065e-06	6245	0.9532	0.02	0.0183	0.0085	16840	15269	0.90671	98	1473	17613	1313	7	172	6	2457	1791
65	Merops variegatus	Merops	Meropidae	Coraciiformes	LC	Unknown		Smithsonian (USNM)-630873	2002-10-06	Ogooue Maritime Province, Gabon	Tissue sample	Male	GCA_977969075.1	stLFR	B10K-DU-022-09	200641	1534	36407	13498905	23	24726	1145327889	1.83	42.5395	60.436	9.04475e-07	6245	0.9725	0.0066	0.0154	0.0056	16516	14974	0.906636	313	1229	17734	1339	7	171	6	2401	1639
66	Cyanoliseus patagonus	Cyanoliseus	Psittacidae	Psittaciformes	LC	Decreasing		Smithsonian (USNM)-645543	1996-11-20	Argentina	Skin sample	Female	GCA_977969355.1	stLFR	B10K-D-USNM-92	118381	2569	43488	19001783	19	26736	1202438192	5.69	41.8173	58.028	1.5747e-06	6245	0.9737	0.0022	0.0195	0.0045	15863	14574	0.918742	234	1055	17779	1339	7	169	6	2386	1440
67	Poicephalus gulielmi	Poicephalus	Psittacidae	Psittaciformes	LC	Decreasing		Smithsonian (USNM)-614250	1991	Missing	Mixed Tissue sample	Female	GCA_982290535.1	stLFR	B10K-D-USNM-614250	138089	2265	44452	1634366	173	31672	1164007858	3.81	41.7393	61.3452	7.33633e-07	6245	97.71%	0.0075	0.0109	0.0043	16559	15142	0.914427	274	1143	17390	1336	7	171	6	2358	1594
68	Poicephalus rueppellii	Poicephalus	Psittacidae	Psittaciformes	LC	Decreasing		Smithsonian (USNM)-642625	2009-09-06	Erongo, Namibia	Tissue sample	Male	GCA_982290605.1	stLFR	B10K-D-USNM-642625	206243	1517	35547	12810303	24	24378	1133712971	1.92	41.7747	62.6787	5.39671e-07	6245	99.04%	0.0026	0.0051	0.0019	16622	15228	0.916135	279	1115	17628	1350	7	171	6	2366	1596
69	Psittacara finschi	Psittacara	Psittacidae	Psittaciformes	LC	Stable		Smithsonian (USNM)-612288	1989-02-26	Quebrada Pastores, Bocas Del Toro, Panama	Tissue sample	Female	GCA_982290525.1	stLFR	B10K-D-USNM-612288	73681	4240	71552	6453665	44	46164	1236021922	7.74	41.7822	55.0169	3.15e-06	6245	95.24%	0.0043	0.0347	0.0083	15202	11539	0.759045	2375	1288	16307	1249	7	171	6	2398	1510
70	Psittacara erythrogenys	Psittacara	Psittacidae	Psittaciformes	NT	Decreasing		Smithsonian (USNM)-643942	2009-06-29	Tumbes, Peru	Muscle sample	Female	GCA_982290595.1	stLFR	B10K-D-USNM-643942	151128	2076	44904	19495620	14	29590	1215349592	4.08	41.9456	60.3295	9.26932e-07	6245	96.37%	0.0199	0.0128	0.0037	16396	15074	0.919371	240	1082	17966	1343	7	170	6	2421	1502
71	Neophema elegans	Neophema	Psittaculidae	Psittaciformes	LC	Increasing		Smithsonian (USNM)-612689	Missing	Australia	Tissue sample	Female	GCA_977969425.1	stLFR	B10K-D-USNM-169	100684	3109	60927	6562101	41	41367	1173297150	4.6	41.6193	54.0543	3.93163e-06	6245	0.9491	0.0127	0.0272	0.011	15811	14513	0.917905	213	1085	17665	1330	7	170	6	2401	1565
72	Psittrichas fulgidus	Psittrichas	Psittaculidae	Psittaciformes	VU	Decreasing	newly covered genus	Natural History Museum Bern (NMBE)-1056243	Missing	Captivity	Tissue sample	Missing	GCA_977968565.1	stLFR	B10K-D-NHMB-8	131157	2414	49246	2504593	118	33138	1155878569	2.94	41.7854	55.039	3.13e-06	6245	0.9697	0.0069	0.0171	0.0062	16312	14917	0.91448	246	1149	17460	1331	7	171	6	2376	1615
73	Acrocephalus gracilirostris	Acrocephalus	Acrocephalidae	Passeriformes	LC	Stable		Smithsonian (USNM)-642746	2009-08-19	Karas, Namibia	Tissue sample	Male	GCA_977969615.1	stLFR	B10K-USNM-642746	198980	1537	75890	13539617	20	60834	1120964550	1.76	42.1179	56.9323	2.0266e-06	6245	0.9637	0.012	0.0131	0.0112	17849	16101	0.902067	270	1478	15356	1260	7	173	6	2247	1938
74	Calandrella brachydactyla	Calandrella	Alaudidae	Passeriformes	LC	Unknown	newly covered genus	Natural History Museum of Denmark (NHMD)-B-137756	2004-05-24	Khorasan, Iran	Mixed Tissue sample	Missing	GCA_977968215.1	stLFR	B10K-D-DBG-186	190477	1515	73567	12445410	23	58753	1127883948	2.35	42.1914	58.4024	1.44464e-06	6245	0.9464	0.0175	0.0207	0.0152	17471	15671	0.896972	242	1558	15552	1258	7	171	6	2257	1785
75	Galerida modesta	Galerida	Alaudidae	Passeriformes	LC	Stable		A.P. Leventis Ornithological Research Institute (APLORI)	Missing	Nigeria	Blood sample	Missing	GCA_977968205.1	stLFR	B10K-D-Aplori-92	202207	1452	68389	22043593	10	54445	1112630717	2.67	42.5369	59.7935	1.04869e-06	6245	0.9556	0.0183	0.0136	0.0125	18024	15794	0.876276	282	1948	15017	1255	7	173	6	2201	1797
76	Cracticus cassicus	Cracticus	Artamidae	Passeriformes	LC	Stable	newly covered genus	California Academy of Sciences (CAS)-97920	2011-10-31	Milne Bay Province, Papua New Guinea	Tissue sample	Female	GCA_977967995.1	stLFR	B10K-D-CAS-1	349578	833	33168	13265841	20	24622	1085329403	1.42	42.724	61.9672	6.35735e-07	6245	0.9832	0.0029	0.0082	0.0058	17506	15568	0.889295	257	1681	15997	1279	7	171	6	2282	1821
77	Melloria quoyi	Melloria	Artamidae	Passeriformes	LC	Stable	newly covered genus	Australian National Wildlife Collections (ANWC)-B56053	Missing	Central, Papua New Guinea	Tissue sample	Female	GCA_977968135.1	stLFR	B10K-D-ANWC-24	316256	941	42841	17070907	16	32754	1093352647	1.64	42.7535	59.226	1.19509e-06	6245	0.9792	0.0056	0.008	0.007	17458	15540	0.890136	259	1659	16007	1278	7	171	6	2286	1811
78	Cisticola chiniana	Cisticola	Cisticolidae	Passeriformes	LC	Stable		University of Eswatini (UNESWA)-AGPE_2021_01_03_02	Missing	Mbuluzi NR, campsite, Eswatini	Blood sample	Male	GCA_977966455.1	stLFR	B10K-D-AM-62	71300	3737	176988	6833729	32	154031	1129205016	4.81	42.1923	56.0614	2.47664e-06	6245	0.7825	0.0085	0.1166	0.0908	15337	13470	0.878268	201	1666	14340	1166	6	170	5	2255	1876
79	Euryptila subcinnamomea	Euryptila	Cisticolidae	Passeriformes	LC	Stable	newly covered genus	Smithsonian (USNM)-642241	2009-08-20	Karas, Namibia	Blood sample	Male	GCA_977968825.1	stLFR	B10K-DU-010-81	135105	2155	54589	10503429	30	38804	1046696501	2.52	42.4407	59.1022	1.22963e-06	6245	0.9616	0.0035	0.0199	0.0146	16370	14912	0.910935	219	1239	15853	1289	7	170	6	2221	1716
80	Crypsirina temia	Crypsirina	Corvidae	Passeriformes	LC	Unknown	newly covered genus	Muséum National d'Histoire Naturelle (MNHN)-NC092	2008-06-02	Hon Chong, Binh Trih Hill, Kiên Giang Province, Vietnam	Blood sample	Missing	GCA_977968465.1	stLFR	B10K-D-MNHN-24	113042	2534	50483	862353	321	34837	1062757345	0.96	42.0695	57.2658	1.87679e-06	6245	0.9491	0.0088	0.0295	0.0123	16347	14841	0.907873	201	1305	15451	1260	7	170	6	2219	1719
81	Urocissa erythroryncha	Urocissa	Corvidae	Passeriformes	LC	Stable	newly covered genus	Leibniz Institute for Zoo and Wildlife Research (IZW)-5299|447/16	2016-12-15	Missing	Tissue sample	Male	GCA_977968015.1	stLFR	B10K-D-IZW-53	150654	1926	46542	2012587	138	33525	1097264162	3.86	42.0937	51.7027	6.76e-06	6245	0.968	0.0058	0.0171	0.009	16565	14938	0.901781	249	1378	16227	1293	7	170	6	2270	1731
82	Hylexetastes perrotii	Hylexetastes	Dendrocolaptidae	Passeriformes	LC	Decreasing	newly covered genus	Smithsonian (USNM)-621755	1998-09-05	Acari Mtns, Guyana	Tissue sample	Female	GCA_977968285.1	10Xgenomics	B10K-DU-004-52	87104	3439	50245	280495	1074	33729	1099866857	1.79	42.0901	56.6399	2.16776e-06	6245	0.9086	0.0199	0.0477	0.0229	16633	15195	0.913545	281	1157	14119	1253	7	171	6	2036	1698
83	Mycerobas affinis	Mycerobas	Fringillidae	Passeriformes	LC	Decreasing	newly covered genus	Leibniz Institute for Zoo and Wildlife Research (IZW)-1910|42/04	2004-11-22	Missing	Tissue sample	Male	GCA_977967945.1	stLFR	B10K-D-IZW-33	50089	6096	115188	70015	4283	98933	1041596921	0.9	41.9066	52.4489	5.69e-06	6245	0.8618	0.008	0.0789	0.0501	15357	13863	0.902715	181	1313	10876	1165	6	171	5	1670	1720
84	Certhiaxis cinnamomeus	Certhiaxis	Furnariidae	Passeriformes	LC	Unknown	newly covered genus	Smithsonian (USNM)-610090	1996-03-22	Mahaica-Berbice, Guyana	Skin sample	Female	GCA_977968525.1	10Xgenomics	B10K-DU-005-23	119541	2425	31424	3538704	77	14515	1093351174	3.27	41.7361	54.7194	3.3733e-06	6245	0.9611	0.0083	0.0199	0.0107	16184	14879	0.919365	218	1087	16427	1317	7	171	6	2256	1707
85	Coryphistera alaudina	Coryphistera	Furnariidae	Passeriformes	LC	Stable	newly covered genus	Naturhistoriska riksmuseet (Swedish Natural History Museum)-NRM-966927	1996-10-19	Dpto. Presidente Hayes, Paraguay	Mixed Tissue sample	Missing	GCA_977968325.1	stLFR	B10K-D-NRM-45	146562	1933	67005	15353213	14	50489	1130912012	5.16	41.8374	59.0489	1.24483e-06	6245	0.9572	0.0075	0.0229	0.0123	15844	14608	0.921989	24	1212	16791	1311	7	170	6	2309	1631
86	Pseudoseisura lophotes	Pseudoseisura	Furnariidae	Passeriformes	LC	Decreasing	newly covered genus	Naturhistoriska Riksmuseet (NRM)-966830	1996-10-12	Dpto. Boqueron, Paraguay	Mixed Tissue sample	Missing	GCA_977968405.1	stLFR	B10K-D-NRM-29	126827	2287	69079	16170061	18	50756	1110895908	3.91	41.7343	52.7307	5.33e-06	6245	0.9345	0.0181	0.0323	0.0146	15967	14640	0.916891	210	1117	16443	1301	7	170	6	2280	1786
87	Syndactyla roraimae	Syndactyla	Furnariidae	Passeriformes	LC	Stable		Smithsonian (USNM)-626785	2001-03-25	Mount Roraima, Guyana	Skin sample	Female	GCA_977969145.1	10Xgenomics	B10K-DU-018-03	114728	2582	31629	12595435	25	14385	1107000678	3.51	41.8684	54.1006	3.88993e-06	6245	0.968	0.0086	0.0151	0.0083	16397	14993	0.914375	249	1155	16701	1323	7	170	6	2280	1655
88	Syndactyla rufosuperciliata	Syndactyla	Furnariidae	Passeriformes	LC	Decreasing		Smithsonian (USNM)-609484	1995-09-29	Tucuman, Argentina	Skin sample	Female	GCA_977968695.1	stLFR	B10K-DU-014-49	171931	1676	41594	20512567	14	28144	1098559223	2.41	41.9527	59.6329	1.0882e-06	6245	0.9854	0.0038	0.0059	0.0048	16603	15120	0.910679	253	1230	16497	1310	7	171	6	2281	1776
89	Thripadectes rufobrunneus	Thripadectes	Furnariidae	Passeriformes	LC	Stable		Smithsonian (USNM)-542833	1990-05-06	Chiriqui, Panama	Blood sample	Missing	GCA_977968555.1	10Xgenomics	B10K-DU-003-28	113863	2717	69002	2610961	121	40294	1190382541	2.64	42.283	50.6502	8.60955e-06	6245	0.9476	0.02	0.0207	0.0117	17004	15372	0.904023	289	1343	16085	1300	7	171	6	2242	1702
90	Thripophaga fusciceps	Thripophaga	Furnariidae	Passeriformes	LC	Stable	newly covered genus	Louisiaana State University (LSU) MNS-B-7607	Missing	beni, Bolivia	Tissue sample	Missing	GCA_977967965.1	stLFR	B10K-D-LSU-35	160651	1772	51145	11570873	29	36892	1117876558	3.92	41.9807	60.9839	7.97282e-07	6245	0.9811	0.0019	0.0109	0.0059	16636	15148	0.910555	255	1231	16190	1303	7	170	6	2239	1722
91	Grallaricula nana	Grallaricula	Grallariidae	Passeriformes	LC	Decreasing	newly covered genus	Smithsonian (USNM)-626938	2001-04-11	Mount Roraima, Guyana	Skin sample	Female	GCA_977968815.1	stLFR	B10K-DU-006-74	62242	4646	85660	275726	1045	63759	1088542565	1.71	42.2634	55.1413	3.06106e-06	6245	0.9171	0.0099	0.0527	0.0202	15903	14515	0.912721	211	1177	14535	1248	7	171	6	2111	1700
92	Hylopezus macularius	Hylopezus	Grallariidae	Passeriformes	NE	Decreasing	newly covered genus	Smithsonian (USNM)-586404	1997-09-28	Baramita, Barima-Waini, Guyana	Skin sample	Male	GCA_977969125.1	10Xgenomics	B10K-DU-018-50	64117	4377	63035	481476	566	40528	1102890786	3.91	42.0401	57.2016	1.90475e-06	6245	0.8215	0.0376	0.0826	0.0581	15669	14367	0.916906	250	1052	14887	1261	7	171	6	2137	1516
93	Myrmothera campanisona	Myrmothera	Grallariidae	Passeriformes	LC	Decreasing	newly covered genus	Smithsonian (USNM)-586403	1997-09-15	Baramita, Barima-Waini, Guyana	Skin sample	Female	GCA_977968275.1	stLFR	B10K-DU-003-75	133029	2136	86525	4550643	58	68678	1101973685	2.19	42.5446	56.3862	2.29815e-06	6245	0.9465	0.0058	0.0317	0.0159	16264	14853	0.913244	217	1194	15996	1286	7	171	6	2266	1715
94	Tachycineta thalassina	Tachycineta	Hirundinidae	Passeriformes	LC	Decreasing		Smithsonian (USNM)-644226	2010-06-08	Washington, Utah, USA	Skin sample	Female	GCA_977968635.1	stLFR	B10K-DU-010-40	51349	6227	142076	117889	2688	117102	1138045926	1.34	42.4521	54.524	3.52859e-06	6245	0.9081	0.0128	0.0503	0.0282	17451	15501	0.888259	285	1665	12378	1200	6	174	5	1896	1811
95	Leistes bellicosus	Leistes	Icteridae	Passeriformes	LC	Stable	newly covered genus	Smithsonian (USNM)-644117	2009-07-26	Quebrada Hormigas, Tumbes, Peru	Skin sample	Female	GCA_977969595.1	stLFR	B10K-USNM-644117	179448	1662	57104	9059864	34	43743	1079179631	1.57	41.998	57.4219	1.81053e-06	6245	0.9753	0.0074	0.0096	0.0077	17684	15789	0.892841	261	1634	15388	1269	7	171	6	2211	1749
96	Corvinella corvina	Corvinella	Laniidae	Passeriformes	LC	Unknown	newly covered genus	Natural History Museum of Denmark (NHMD)-B-147282	2010-06-08	Yankari Game Reserve, Bauchi, Nigeria	Mixed Tissue sample	Missing	GCA_977969245.1	stLFR	B10K-NMHD-147282	91051	3247	64374	12905612	21	44771	1123918035	5.2	41.9233	48.7475	1.33e-05	6245	0.9637	0.0035	0.0226	0.0102	16895	15098	0.893637	235	1562	15296	1262	7	171	6	2209	1749
97	Alcippe morrisonia	Alcippe	Leiothrichidae	Passeriformes	NE	Decreasing	newly covered genus	Institute of Zoology Chinese Academy of Sciences (IOZCAS)-HN15029	Missing	Missing	Mixed Tissue sample	Missing	GCA_977966445.1	10Xgenomics	B10K-CAS-HN15029	65063	4647	72080	63783231	6	44036	1119192577	3.42	42.3499	52.16	6.08134e-06	6245	0.9108	0.0128	0.0452	0.0312	17872	15828	0.885631	249	1795	14473	1206	6	173	5	2222	1865
98	Cincloramphus timoriensis	Cincloramphus	Locustellidae	Passeriformes	LC	Stable	newly covered genus	Natural History Museum of Denmark (NHMD)-B-119529	1992-05-03	Cayapa, Philippines	Blood sample	Missing	GCA_977968575.1	stLFR	B10K-D-NHMD-171	122927	2365	73255	1841179	154	55996	1097051137	2.15	42.2122	57.072	1.96246e-06	6245	0.9622	0.0058	0.0189	0.0131	17322	15479	0.893604	214	1629	14938	1245	7	171	6	2187	1734
99	Lichmera monticola	Lichmera	Meliphagidae	Passeriformes	LC	Stable	newly covered genus	Natural History Museum of Denmark (NHMD)-ZMUC-B-148333	2012-02-19	Above Kanikeh, Camp 2, Seram, Indonesia	Blood sample (DMSO)	Missing	GCA_977966475.1	stLFR	B10K-CU-033-28-DNA	142379	1987	52579	19306203	13	37118	1054163491	2.84	41.6794	59.7594	1.05695e-06	6245	0.9766	0.0014	0.0114	0.0102	16607	15090	0.908653	244	1273	15757	1284	7	170	6	2210	1879
100	Melithreptus albogularis	Melithreptus	Meliphagidae	Passeriformes	LC	Decreasing	newly covered genus	Australian National Wildlife Collections (ANWC)-B54983 No31	2010-07-14	Western Australia, Australia	Extracted DNA	Female	GCA_977968355.1	stLFR	B10K-D-TG-1	127228	2265	69674	8074487	27	52517	1103164991	2.94	41.7695	57.3567	1.83792e-06	6245	0.9542	0.0118	0.0197	0.0141	17233	15424	0.895027	269	1540	15283	1266	7	171	6	2201	1859
101	Prosthemadera novaeseelandiae	Prosthemadera	Meliphagidae	Passeriformes	LC	Decreasing	newly covered genus	Washington Burke Museum (UWBM)-79583	1998-12-02	NEW ZEALAND: Northland; Whangaroa	Tissue sample	Male	GCA_977969455.1	stLFR	B10K-D-UWBM-25	163554	1693	47628	3524870	74	34405	1043165515	3	41.4957	57.3254	1.85124e-06	6245	0.9665	0.0062	0.0146	0.0127	16161	14846	0.918631	224	1091	16062	1304	7	169	6	2209	1716
102	Pycnopygius cinereus	Pycnopygius	Meliphagidae	Passeriformes	LC	Stable	newly covered genus	Natural History Museum of Denmark (NHMD)-NHMD:615963	2018-11-09	Ubii Camp, Huon Peninsula, Papua New Guinea	Tissue sample	Missing	GCA_977968165.1	stLFR	B10K-D-KJ-17	40110	8642	156819	47077	7729	145052	1047223182	0.29	41.5682	41.0563	7.84e-05	6245	0.8173	0.004	0.1215	0.0564	15662	13898	0.887371	241	1523	9358	1117	6	173	5	1514	1900
103	Xanthotis polygrammus	Xanthotis	Meliphagidae	Passeriformes	LC	Stable	newly covered genus	Natural History Museum of Denmark (NHMD)-B-150404	2015-10-14	Memeku, Madang, Papua New Guinea	Tissue sample	Male	GCA_977969275.1	stLFR	B10K-NMHD-150404	36853	9588	158197	43485	8603	145378	1031248514	0.34	41.7384	55.9803	2.52331e-06	6245	0.8127	0.0042	0.1191	0.0628	15409	13825	0.897203	228	1356	8701	1103	6	173	5	1418	1973
104	Anthus lutescens	Anthus	Motacillidae	Passeriformes	LC	Decreasing		Smithsonian (USNM)-626029	2000-04-07	Rupununi, Guyana	Skin sample	Female	GCA_977968975.1	stLFR	B10K-DU-020-16	176168	1630	71444	1596621	173	57024	1091395134	1.76	42.1202	59.9699	1.00696e-06	6245	0.9532	0.0082	0.0223	0.0163	17408	15539	0.892636	238	1631	15338	1257	7	172	6	2235	1807
105	Motacilla grandis	Motacilla	Motacillidae	Passeriformes	LC	Stable		Smithsonian (USNM)-641842	2009-06-22	Yamaguchi Prefecture, Honshu, Japan	Skin sample	Male	GCA_977968785.1	stLFR	B10K-DU-015-18	139330	1973	54651	8724707	37	38061	1100595225	3.45	42.242	57.6837	1.70462e-06	6245	0.9651	0.009	0.0143	0.0114	17094	15383	0.899906	203	1508	15384	1264	7	170	6	2201	1800
106	Motacilla clara	Motacilla	Motacillidae	Passeriformes	LC	Stable		University of Lund (LU)-28 ring no. FA70112	2005-10-11	Obundu Plateau, Nigeria	Blood sample	Female	GCA_977968425.1	stLFR	B10K-D-OHLU-73	165125	1675	66602	16912463	15	50568	1098807481	3.23	42.212	58.1485	1.53162e-06	6245	0.9547	0.0088	0.0213	0.0151	17072	15267	0.894271	221	1584	15677	1267	7	171	6	2260	1785
107	Copsychus saularis	Copsychus	Muscicapidae	Passeriformes	LC	Stable		National University of Singapore (NUS) + Jurong Bird Park-JBPE1469	Missing	Jurong Bird Park, Singapore	Blood sample	Missing	GCA_977968535.1	stLFR	B10K-D-NUS-17	106373	2671	99068	18823007	15	77026	1127065668	5.02	41.7006	55.3871	2.89264e-06	6245	0.9318	0.0147	0.0291	0.0242	16977	15106	0.889792	220	1651	15146	1241	7	171	6	2228	1754
108	Cyanoptila cyanomelana	Cyanoptila	Muscicapidae	Passeriformes	LC	Decreasing	newly covered genus	Smithsonian (USNM)-633382	2004-10-03	Jeollabuk, Korea	Tissue sample	Female	GCA_977968595.1	stLFR	B10K-DU-008-72	138555	2308	121419	9983707	36	101052	1209063973	1.83	42.4323	56.4315	2.27432e-06	6245	0.8711	0.0884	0.0218	0.0183	19203	16986	0.884549	287	1930	14719	1243	7	173	6	2180	1990
109	Fraseria cinerascens	Fraseria	Muscicapidae	Passeriformes	LC	Stable	newly covered genus	Smithsonian (USNM)-627308	2002-06-15	Rabi Oil Field, Ogooue Maritime Province, Gabon	Muscle sample	Female	GCA_977968655.1	10Xgenomics	B10K-DU-006-59	79518	3663	53349	3228567	78	27909	1106210660	3.43	41.8826	55.5924	2.75908e-06	6245	0.942	0.0107	0.0235	0.0237	17488	15675	0.896329	257	1556	14962	1247	7	172	6	2207	1615
110	Heteroxenicus stellatus	Heteroxenicus	Muscicapidae	Passeriformes	LC	Stable	newly covered genus	Institute of Zoology Chinese Academy of Sciences (IOZCAS)-22025	Missing	Missing	Mixed Tissue sample	Missing	GCA_977966465.1	stLFR	B10K-CAS-HS01	128254	2217	102988	1822871	148	84468	1077559628	2.27	41.864	57.683	1.70489e-06	6245	0.934	0.016	0.0287	0.021	16869	15180	0.899876	245	1444	15044	1253	7	171	6	2193	1808
111	Myophonus caeruleus	Myophonus	Muscicapidae	Passeriformes	LC	Decreasing	newly covered genus	Leibniz Institute for Zoo and Wildlife Research (IZW)-3347|114/11	2011-04-05	Missing	Tissue sample	Male	GCA_977968155.1	stLFR	B10K-D-IZW-34	87084	3162	98858	6282549	39	75875	1092164103	5.93	41.5941	40.6329	8.64e-05	6245	0.9372	0.0048	0.0341	0.0235	16133	14622	0.906341	199	1312	15179	1245	7	169	6	2198	1622
112	Phoenicurus phoenicurus	Phoenicurus	Muscicapidae	Passeriformes	LC	Stable		Institute of Zoology Chinese Academy of Sciences (IOZCAS)-15041	Missing	Missing	Mixed Tissue sample	Missing	GCA_977966535.1	stLFR	B10K-CAS-15041	129180	2527	109370	7154836	43	87705	1197408949	1.73	41.6115	57.1951	1.90762e-06	6245	0.8504	0.1049	0.0242	0.02	15893	9440	0.593972	4227	2226	18680	1488	8	174	7	2282	1465
113	Phoenicurus ochruros	Phoenicurus	Muscicapidae	Passeriformes	LC	Increasing		Natural Museum of Sciences, Barcelona (MCNB)-MZB 2014-2791-T	2014-02-06	Barcelona, Spain	Tissue sample	Male	GCA_977968385.1	stLFR	B10K-D-MOB-74	86496	3287	118864	718418	376	97949	1098998412	2.55	41.8637	58.7966	1.3193e-06	6245	0.9335	0.009	0.0335	0.024	17628	15573	0.883424	221	1834	14021	1212	7	171	6	2115	1859
114	Cinnyris chalybeus	Cinnyris	Nectariniidae	Passeriformes	LC	Stable	newly covered genus	University of Eswatini (UNESWA) + Rhodes University (Ru)-AGPS_040	Missing	Blue Hills NR, mountain top, South Africa	Blood sample	Missing	GCA_977968265.1	stLFR	B10K-D-SAAM-12	92910	3161	82460	21635234	11	59907	1114353606	4.04	41.8529	58.6205	1.37389e-06	6245	0.9416	0.0184	0.0259	0.0139	16867	15290	0.906504	230	1347	15578	1268	7	170	6	2218	1749
115	Myiobius barbatus	Myiobius	Onychorhynchidae	Passeriformes	LC	Decreasing	newly covered genus	Smithsonian (USNM)-542846	1990-05-09	Los Planes, Gualaca-Chiriqui Grande Rd, Chiriqui, Panama	Blood sample	Missing	GCA_977969495.1	stLFR	B10K-USNM-542846	198274	1414	57890	1933198	136	45568	1079389378	0.84	41.9142	59.7482	1.05969e-06	6245	0.9542	0.0096	0.0223	0.0135	16489	14966	0.907635	276	1247	16201	1300	7	171	6	2258	1769
116	Paramythia montium	Paramythia	Paramythiidae	Passeriformes	LC	Decreasing		Natural History Museum of Denmark (NHMD)-B-150123	2015-09-24	Lake Aunde, Chimbu, Papua New Guinea	Tissue sample	Female	GCA_977968065.1	stLFR	B10K-D-KJ-13	146369	1962	59917	12151111	18	44321	1095888033	2.84	42.5114	58.4269	1.4365e-06	6245	0.9696	0.0034	0.0157	0.011	16853	14978	0.888744	232	1643	15715	1263	7	170	6	2260	1778
117	Basileuterus melanogenys	Basileuterus	Parulidae	Passeriformes	LC	Decreasing		University of Costa Rica (UCR)-T1647	2021-05-17	San José, Costa Rica	Blood sample	Missing	GCA_977969285.1	stLFR	B10K-D-UCR-17	130407	2214	112759	11074811	35	91628	1153079997	3.34	42.3509	57.305	1.85994e-06	6245	0.9547	0.0054	0.02	0.0199	18185	15874	0.872917	239	2072	14505	1216	6	174	5	2223	1907
118	Cardellina pusilla	Cardellina	Parulidae	Passeriformes	LC	Decreasing	newly covered genus	University of Lethbridge(UOL)-wiwa 1	Missing	Missing	Blood sample	Missing	GCA_977968545.1	stLFR	B10K-D-TB-39	82219	3583	170038	13008945	23	140993	1230445484	5.79	42.2093	56.6246	2.1754e-06	6245	0.8733	0.0439	0.0496	0.0325	17614	15474	0.878506	218	1922	14553	1205	6	173	5	2240	1954
119	Geothlypis philadelphia	Geothlypis	Parulidae	Passeriformes	LC	Decreasing		Smithsonian (USNM)-608224	1991-03-07	Chiriqui Grande, Bocas Del Toro, Panama	Skin sample	Female	GCA_977968835.1	stLFR	B10K-DU-013-43	22521	12158	354411	65684	3830	314613	1188189876	2.51	42.113	48.2512	1.49582e-05	6245	0.7582	0.0054	0.1512	0.085	15483	13472	0.870116	203	1808	10987	1105	6	175	5	1858	1955
120	Setophaga magnolia	Setophaga	Parulidae	Passeriformes	LC	Increasing		Smithsonian (USNM)-587456	1998-06-11	Virginia, USA	Skin sample	Female	GCA_977969065.1	stLFR	B10K-DU-016-26	103551	2869	145942	1139773	239	123124	1193266998	2.24	42.3977	57.1596	1.92328e-06	6245	0.91	0.0203	0.0405	0.0283	18380	15997	0.870348	248	2135	14161	1197	6	174	5	2206	2006
121	Ammospiza leconteii	Ammospiza	Passerellidae	Passeriformes	LC	Decreasing		Smithsonian (USNM)-626515	2001-05-06	Okaloosa, Florida, USA	Skin sample	Female	GCA_977969005.1	10Xgenomics	B10K-DU-020-61	24165	12052	138240	39911	9445	114180	1087938549	1.02	42.229	52.2574	5.94649e-06	6245	0.7696	0.0195	0.1257	0.0842	16757	14511	0.865966	254	1992	7721	1060	5	177	4	1341	1850
122	Atlapetes albiceps	Atlapetes	Passerellidae	Passeriformes	LC	Decreasing	newly covered genus	Smithsonian (USNM)-643973	2009-07-13	Tumbes, Peru	Muscle sample	Female	GCA_977969525.1	stLFR	B10K-USNM-643973	116084	2362	74840	6551552	43	55466	1099230726	2.93	42.0783	55.7019	2.69037e-06	6245	0.95	0.0051	0.0253	0.0194	17263	15315	0.887158	205	1743	14873	1233	7	171	6	2203	1678
123	Oriturus superciliosus	Oriturus	Passerellidae	Passeriformes	LC	Decreasing	newly covered genus	Washington Burke Museum (UWBM)-111100	2004-01-08	MEXICO: México; Cuernavaca, 20 km NW; Lagunas de Zempoala [19°02.97'N, 99°19.10'W]; 19.05, -99.318; 2818 m; Habitat: pine-oak, wet pasture edge	Tissue sample	Female	GCA_977969415.1	stLFR	B10K-D-UWBM-39	134075	2116	78453	12514642	26	60012	1145267560	4.46	42.1005	58.3092	1.47599e-06	6245	0.9438	0.0205	0.0202	0.0155	17890	15814	0.883958	222	1854	14910	1231	7	172	6	2220	1794
124	Passerella arborea	Passerella	Passerellidae	Passeriformes	LC	Decreasing	newly covered genus	Smithsonian (USNM)-601777	2000-08-26	Fairbanks North Star, Alaska, USA	Skin sample	Male	GCA_977968995.1	stLFR	B10K-DU-021-01	178574	1633	78623	6823172	36	63839	1120796578	1.96	42.3962	58.3579	1.45951e-06	6245	0.9596	0.0125	0.0149	0.013	18569	16247	0.874953	282	2040	14627	1225	7	173	6	2203	1787
125	Pipilo erythrophthalmus	Pipilo	Passerellidae	Passeriformes	LC	Decreasing	newly covered genus	Smithsonian (USNM)-601583	2000-06-04	Virginia, USA	Skin sample	Female	GCA_977969095.1	stLFR	B10K-DU-020-76	128319	2299	128069	2841641	90	108344	1150124094	1.82	42.6555	56.43	2.27508e-06	6245	0.9404	0.0122	0.0258	0.0216	18600	16172	0.869462	284	2144	14294	1207	6	173	5	2189	1859
126	Gymnoris superciliaris	Gymnoris	Passeridae	Passeriformes	LC	Stable	newly covered genus	University of Eswatini (UNESWA)-AGPE_2021_01_04_09	Missing	Mlawula NR Siphiso camp, Eswatini	Blood sample	Female	GCA_977966545.1	stLFR	B10K-D-AM-132	97019	2978	108655	10190764	28	86316	1185302976	3.84	42.1202	60.2858	9.36309e-07	6245	0.891	0.0466	0.0376	0.0247	17815	15726	0.882739	201	1888	14702	1214	7	170	6	2198	1829
127	Devioeca papuana	Devioeca	Petroicidae	Passeriformes	LC	Decreasing	newly covered genus	Natural History Museum of Denmark (NHMD)-B-150266	2015-10-02	Bruno Sawmill, Madang, Papua New Guinea	Tissue sample	Female	GCA_977969215.1	stLFR	B10K-NMHD-150266	39591	7836	152501	55379	5803	134927	1017446994	1.18	41.6347	55.0007	3.1618e-06	6245	0.7582	0.0032	0.1486	0.0887	13467	12194	0.905473	167	1106	11084	1142	6	172	5	1761	1728
128	Corapipo gutturalis	Corapipo	Pipridae	Passeriformes	LC	Stable		Smithsonian (USNM)-632446	2004-07-23	Guyana	Blood sample	Female	GCA_977968745.1	stLFR	B10K-DU-008-54	314308	974	44672	17093066	18	35035	1118457996	1.45	41.7986	59.5122	1.11887e-06	6245	0.9685	0.0165	0.0085	0.0066	17217	15638	0.908288	270	1309	16641	1309	7	171	6	2304	1876
129	Pipra aureola	Pipra	Pipridae	Passeriformes	LC	Decreasing		Smithsonian (USNM)-627566	2002-03-15	Guyana	Skin sample	Female	GCA_977968585.1	stLFR	B10K-DU-008-05	330574	905	34812	10543485	26	26301	1108348813	1.06	42.0237	61.0218	7.90346e-07	6245	0.9806	0.007	0.0062	0.0061	17336	15630	0.901592	280	1426	16558	1302	7	171	6	2319	1741
130	Hemitriccus minor	Hemitriccus	Pipromorphidae	Passeriformes	LC	Decreasing	newly covered genus	Smithsonian (USNM)-572616	1986-09-08	Para, Brazil	Skin sample	Female	GCA_977968705.1	10Xgenomics	B10K-DU-005-25	113251	2500	33665	1675957	167	17477	1072724137	3.48	41.686	55.529	2.79965e-06	6245	0.9459	0.0035	0.032	0.0184	15545	14303	0.920103	181	1061	16564	1325	7	169	6	2239	1426
131	Phylloscartes nigrifrons	Phylloscartes	Pipromorphidae	Passeriformes	LC	Decreasing	newly covered genus	Smithsonian (USNM)-626795	2001-03-31	Mount Roraima, Guyana	Skin sample	Female	GCA_977969035.1	stLFR	B10K-DU-018-06	126090	2179	62844	3337486	84	45693	1100533135	4.04	42.0052	55.89	2.57634e-06	6245	0.9683	0.0019	0.0189	0.0104	16336	14908	0.912586	193	1235	15954	1292	7	170	6	2231	1670
132	Poecilotriccus sylvia	Poecilotriccus	Pipromorphidae	Passeriformes	LC	Decreasing	newly covered genus	Smithsonian (USNM)-627515	2000-11-09	Guyana	Skin sample	Female	GCA_977968915.1	stLFR	B10K-DU-020-45	119959	2432	60514	6372320	52	42929	1090600801	2.5	41.9343	57.462	1.7939e-06	6245	0.9632	0.0074	0.0187	0.0106	16282	14850	0.91205	208	1224	16282	1305	7	170	6	2254	1683
133	Dinemellia dinemelli	Dinemellia	Ploceidae	Passeriformes	LC	Stable	newly covered genus	Louisiaana State University MNS-B-20759	Missing	Houston Zoo, United States of America	Tissue sample	Missing	GCA_977967955.1	stLFR	B10K-D-LSU-41	127606	2185	77934	13867259	18	59778	1146334117	4.38	41.978	60.8851	8.1563e-07	6245	0.9608	0.0109	0.0165	0.0118	17891	15865	0.886759	234	1792	14806	1241	7	172	6	2184	1751
134	Ploceus pelzelni	Ploceus	Ploceidae	Passeriformes	LC	Stable		Smithsonian (USNM)-642856	2009-10-25	Ogooue Maritime Province, Gabon	Blood sample	Male	GCA_977969205.1	stLFR	B10K-DU-024-01	204990	1400	37796	21825974	13	25896	1059369480	1.92	41.859	58.9197	1.28242e-06	6245	0.9777	0.0045	0.0093	0.0085	16948	15316	0.903705	229	1403	15842	1282	7	170	6	2231	1753
135	Phainoptila melanoxantha	Phainoptila	Ptiliogonatidae	Passeriformes	LC	Decreasing	newly covered genus	University of Costa Rica (UCR)-T1767	2021-05-17	San José, Costa Rica	Blood sample	Missing	GCA_977969305.1	stLFR	B10K-D-UCR-137	124041	2301	72306	15126416	22	53931	1089719161	2.95	42.1758	59.7865	1.05039e-06	6245	0.9601	0.0059	0.0202	0.0138	17157	15384	0.89666	241	1531	15364	1258	7	170	6	2216	1780
136	Criniger calurus	Criniger	Pycnonotidae	Passeriformes	LC	Stable		Smithsonian (USNM)-637647	2007-05-23	Grizzly Flats, Baltic Ridge, El Dorado, California, USA	Blood sample	Missing	GCA_977969515.1	stLFR	B10K-USNM-637647	129119	2243	84662	15883423	15	65072	1141369166	3.94	41.9763	55.2615	2.98e-06	6245	0.951	0.0135	0.0211	0.0141	17505	15481	0.884376	219	1805	14985	1243	7	172	6	2220	1884
137	Eurillas gracilis	Eurillas	Pycnonotidae	Passeriformes	LC	Stable		Smithsonian (USNM)-627329	2002-06-09	Ogooue Maritime Province, Gabon	Tissue sample	Male	GCA_977968945.1	10Xgenomics	B10K-DU-017-61	80352	3802	63622	11490904	26	40164	1136269337	4.48	42.2782	55.8503	2.59999e-06	6245	0.9379	0.0091	0.0304	0.0224	17546	15448	0.880429	263	1835	14915	1249	7	172	6	2192	1708
138	Phyllastrephus terrestris	Phyllastrephus	Pycnonotidae	Passeriformes	LC	Decreasing		University of Eswatini (UNESWA)-AGPE_2021_01_08_02	Missing	Mbuluzi NR,SRC, Eswatini	Blood sample	Female	GCA_977966585.1	stLFR	B10K-D-AM-193	115916	2462	94506	13248389	18	75048	1158255715	2.73	42.4044	59.5992	1.09669e-06	6245	0.96	0.0141	0.0155	0.0104	18789	16178	0.861036	279	2332	14037	1205	6	172	5	2145	1991
139	Curruca curruca	Curruca	Sylviidae	Passeriformes	LC	Stable		Natural History Museum of Oslo (NHMO)-BI-15924/1-B	2008-08-24	Khonin nuga, Mongolia	Blood sample	Missing	GCA_977968495.1	stLFR	B10K-D-NHMO-72	96413	3024	108951	17218692	18	85686	1152195656	4.64	41.939	39.9634	0.000101	6245	0.9122	0.0336	0.0333	0.0205	14027	8502	0.606117	3751	1774	19031	1512	8	173	7	2267	1275
140	Epinecrophylla fulviventris	Epinecrophylla	Thamnophilidae	Passeriformes	LC	Decreasing	newly covered genus	Smithsonian (USNM)-612371	1989-02-21	Tierra Oscura, Bocas Del Toro, Panama	Muscle sample	Female	GCA_977968775.1	10Xgenomics	B10K-DU-015-44	31824	11041	106482	43688	9111	87924	1132449046	1.08	42.1865	52.501	5.62213e-06	6245	0.7612	0.0231	0.1376	0.0769	15530	14057	0.905151	256	1217	8778	1115	6	177	5	1452	1834
141	Formicivora grisea	Formicivora	Thamnophilidae	Passeriformes	LC	Unknown	newly covered genus	Smithsonian (USNM)-626187	2000-04-11	Rupununi, Guyana	Skin sample	Female	GCA_977968735.1	stLFR	B10K-DU-007-31	49533	5651	158414	1199078	217	126841	1142354756	3.97	41.9135	53.6961	4.26967e-06	6245	0.8676	0.0066	0.0762	0.0493	15183	13763	0.906474	222	1198	15123	1249	7	172	6	2217	1745
142	Hafferia zeledoni	Hafferia	Thamnophilidae	Passeriformes	LC	Decreasing		University of Costa Rica (UCR)-UCR-T1714	2021-04-18	Cartago, Costa Rica	Blood sample	Female	GCA_977969385.1	stLFR	B10K-D-UCR-85	167010	1783	67901	20503343	13	50781	1140191013	3.14	42.2232	58.6174	1.37487e-06	6245	0.9542	0.0024	0.0235	0.0199	16598	14972	0.902036	253	1373	16472	1300	7	173	6	2340	1854
143	Microrhopias quixensis	Microrhopias	Thamnophilidae	Passeriformes	LC	Decreasing	newly covered genus	Smithsonian (USNM)-606870	1989-02-22	Tierra Oscura, Bocas Del Toro, Panama	Skin sample	Female	GCA_977968245.1	stLFR	B10K-DU-003-63	76155	3761	101083	811196	332	78147	1108140994	2.61	41.9859	56.4742	2.25207e-06	6245	0.906	0.0058	0.0544	0.0338	15747	14381	0.913253	202	1164	15629	1274	7	172	6	2242	1829
144	Myrmophylax atrothorax	Myrmophylax	Thamnophilidae	Passeriformes	LC	Stable		Smithsonian (USNM)-587785	1999-02-28	The Upper Essequibo River, Guyana	Tissue sample	Male	GCA_977968905.1	stLFR	B10K-DU-019-29	139605	2151	58921	1452028	213	43420	1099632087	2.37	42.1989	58.7865	1.32236e-06	6245	0.9483	0.0074	0.0295	0.0146	16156	14839	0.918482	241	1076	16573	1314	7	171	6	2297	1776
145	Myrmotherula schisticolor	Myrmotherula	Thamnophilidae	Passeriformes	LC	Decreasing	newly covered genus	Smithsonian (USNM)-607608	1990-05-07	Los Planes, Gualaca-Chiriqui Grande Rd, Chiriqui, Panama	Skin sample	Female	GCA_977968605.1	stLFR	B10K-DU-013-38	86560	3396	103766	5560212	53	78956	1129844567	2.94	41.9698	55.639	2.72963e-06	6245	0.9212	0.0085	0.0375	0.0327	15788	14445	0.914935	197	1146	16245	1295	7	172	6	2296	1712
146	Poliocrania exsul	Poliocrania	Thamnophilidae	Passeriformes	NE	Decreasing		Smithsonian (USNM)-606873	1989-02-03	Isla Cristobal, Bocatorito, Bocas Del Toro, Panama	Skin sample	Female	GCA_977969185.1	stLFR	B10K-DU-016-53	132702	2205	71874	520528	521	57473	1131091660	2.27	42.133	59.5114	1.11907e-06	6245	0.9214	0.0083	0.0466	0.0229	16594	15003	0.904122	272	1319	15710	1276	7	173	6	2265	1863
147	Pyriglena leuconota	Pyriglena	Thamnophilidae	Passeriformes	NE	Decreasing	newly covered genus	Smithsonian (USNM)-541425	1986-09-27	Altamira, Para, Brazil	Blood sample	Female	GCA_977969225.1	stLFR	B10K-USNM-541425	65186	4492	111646	2870747	88	84498	1135643187	5.34	41.8384	54.645	3.43159e-06	6245	0.9055	0.0035	0.0572	0.0331	15424	14067	0.91202	203	1154	15996	1282	7	172	6	2282	1710
148	Taraba major	Taraba	Thamnophilidae	Passeriformes	LC	Decreasing	newly covered genus	Smithsonian (USNM)-626129	2000-03-25	Rupununi, Guyana	Skin sample	Female	GCA_977968885.1	stLFR	B10K-DU-007-21	36223	7697	167012	181827	1451	123075	1098881479	2.17	41.7342	50.7169	8.47833e-06	6245	0.8315	0.0112	0.0945	0.0618	14737	13465	0.913687	196	1076	13644	1211	7	171	6	2054	1729
149	Thamnistes anabatinus	Thamnistes	Thamnophilidae	Passeriformes	NE	Decreasing	newly covered genus	Natural History Museum of Denmark (NHMD)-B-144164	1998-04-25	Parque Nacional Sangay, Morona-Santiago, Ecuador	Tissue sample	Missing	GCA_977969265.1	stLFR	B10K-NMHD-144164	18826	14348	232578	163159	1212	189286	1185451380	8.95	41.7931	50.6367	8.63639e-06	6245	0.7316	0.0072	0.1651	0.0948	13870	12550	0.904831	217	1103	12230	1136	6	174	5	2012	1718
150	Cissopis leverianus	Cissopis	Thraupidae	Passeriformes	LC	Stable	newly covered genus	Smithsonian (USNM)-586477	1997-09-14	Baramita, Barima-Waini, Guyana	Skin sample	Female	GCA_977968505.1	stLFR	B10K-DU-003-73	117873	2428	42900	4960619	56	25682	1102721140	3.03	41.9918	59.0936	1.23207e-06	6245	0.9523	0.0058	0.0234	0.0183	17374	15421	0.887591	268	1685	15151	1252	7	172	6	2222	1700
151	Coereba flaveola	Coereba	Thraupidae	Passeriformes	LC	Decreasing	newly covered genus	Smithsonian (USNM)-626203	2000-04-13	Rupununi, Guyana	Skin sample	Female	GCA_977968685.1	stLFR	B10K-DU-007-33	93134	2892	90247	2630113	101	68682	1084496650	2.45	41.9531	52.7385	5.32e-06	6245	0.9427	0.0027	0.0314	0.0229	16491	14684	0.890425	199	1608	15134	1242	7	170	6	2212	1800
152	Cyanicterus cyanicterus	Cyanicterus	Thraupidae	Passeriformes	LC	Decreasing	newly covered genus	Smithsonian (USNM)-621824	1998-09-13	Acari Mtns, Guyana	Tissue sample	Male	GCA_977969665.1	stLFR	B10K-DU-004-56	30659	8709	271348	296583	811	227968	1142125000	5.07	42.0116	51.3662	7.30101e-06	6245	0.8179	0.0082	0.1076	0.0652	15172	13572	0.894543	188	1412	13802	1190	6	172	5	2143	1840
153	Donacospiza albifrons	Donacospiza	Thraupidae	Passeriformes	LC	Stable	newly covered genus	Natural History Museum of Denmark (NHMD)-B-145372	1995-08-13	Trapiche, Beni, Bolivia	Blood sample	Missing	GCA_977969195.1	stLFR	B10K-NMHD-145372	19711	13343	299189	42479	5511	264300	1122536238	1.75	41.7133	52.104	6.16e-06	6245	0.7185	0.0067	0.1717	0.1015	14823	12767	0.861297	184	1872	9859	1062	6	174	5	1725	1925
154	Embernagra platensis	Embernagra	Thraupidae	Passeriformes	LC	Stable	newly covered genus	Smithsonian (USNM)-609521	1995-10-18	Corrientes, Argentina	Skin sample	Male	GCA_977968855.1	stLFR	B10K-DU-014-57	44687	6140	200584	470818	526	168339	1115083893	4.15	41.836	52.8631	5.17242e-06	6245	0.8488	0.0051	0.093	0.0525	15497	13832	0.89256	178	1487	14257	1198	6	171	5	2184	1786
155	Orchesticus abeillei	Orchesticus	Thraupidae	Passeriformes	NT	Decreasing	newly covered genus	Finish Museum of Natural History (GOELDI)-SC 022	Missing	Blumenau, Vila Itoupava, Sítio Paraíso, Brazil	Tissue sample	Female	GCA_977966575.1	stLFR	B10K-D-AA-10	133839	2198	93030	8950106	35	74153	1141453508	3.26	42.2764	57.4478	1.79979e-06	6245	0.9467	0.0152	0.021	0.0171	17811	15659	0.879176	216	1936	15026	1230	7	172	6	2245	1824
156	Sporophila intermedia	Sporophila	Thraupidae	Passeriformes	LC	Stable		Smithsonian (USNM)-626132	2000-03-25	Rupununi, Guyana	Skin sample	Female	GCA_977969175.1	stLFR	B10K-DU-020-03	168024	1750	89796	9542738	27	73409	1131084032	2.07	42.3906	57.5789	1.74625e-06	6245	0.9604	0.0107	0.0157	0.0131	18347	15995	0.871805	250	2102	14753	1224	7	172	6	2221	1886
157	Tangara icterocephala	Tangara	Thraupidae	Passeriformes	LC	Decreasing		University of Costa Rica (UCR)-UCR-T1799	2021-07-29	Puntarenas, Costa Rica	Blood sample	Female	GCA_977969375.1	stLFR	B10K-D-UCR-170	165462	1840	80315	14964071	27	63062	1138967865	2.44	42.2286	58.066	1.561e-06	6245	0.9209	0.049	0.0178	0.0122	17966	16122	0.897362	230	1614	15567	1261	7	171	6	2249	1871
158	Mixornis gularis	Mixornis	Timaliidae	Passeriformes	LC	Increasing		Naturhistoriska riksmuseet (Swedish Natural History Museum)-NRM-20076713	2007-01-12	Quang Tri, Vietnam	Mixed Tissue sample	Missing	GCA_977968035.1	stLFR	B10K-D-NRM-23	103719	2928	103611	17007075	15	81011	1150483690	3.83	42.239	58.5816	1.38625e-06	6245	0.9332	0.028	0.0207	0.0176	17598	15616	0.887374	247	1735	15057	1251	7	171	6	2190	1828
159	Schiffornis turdina	Schiffornis	Tityridae	Passeriformes	LC	Unknown	newly covered genus	Smithsonian (USNM)-625580	1999-03-04	The Upper Essequibo River, Guyana	Skin sample	Female	GCA_977968965.1	stLFR	B10K-DU-019-36	47986	5947	147960	178528	1566	120972	1108176030	2.06	41.6311	52.4208	5.72688e-06	6245	0.8788	0.0053	0.0825	0.033	15510	14025	0.904255	197	1288	13995	1223	7	171	6	2082	1778
160	Campylorhynchus brunneicapillus	Campylorhynchus	Troglodytidae	Passeriformes	LC	Decreasing	newly covered genus	Smithsonian (USNM)-644210	2010-06-08	Washington, Utah, USA	Skin sample	Male	GCA_977968645.1	stLFR	B10K-DU-010-38	216838	1350	51168	4063615	65	39569	1068283397	2.14	41.8867	59.732	1.06366e-06	6245	0.9603	0.0077	0.0165	0.0155	17159	15424	0.898887	278	1457	15613	1282	7	172	6	2220	1779
161	Cantorchilus modestus	Cantorchilus	Troglodytidae	Passeriformes	NE	Stable	newly covered genus	Smithsonian (USNM)-614087	1991-02-26	Rio Changuinola, Bocas Del Toro, Panama	Tissue sample	Male	GCA_977969505.1	stLFR	B10K-USNM-614087	130126	2202	52581	1211476	248	38359	1053894599	1.53	41.8683	59.984	1.0037e-06	6245	0.9448	0.0109	0.0259	0.0181	16701	15151	0.907191	247	1303	15344	1274	7	171	6	2184	1801
162	Henicorhina leucophrys	Henicorhina	Troglodytidae	Passeriformes	LC	Decreasing	newly covered genus	University of Lund (LU)-134433:2_Hele	Missing	Missing	Mixed Tissue sample	Missing	GCA_977969315.1	stLFR	B10K-LU-20-11	37316	9513	149482	41164	8914	138512	1032321710	0.37	41.604	58.2752	1.48758e-06	6245	0.7686	0.0091	0.1428	0.077	14970	13293	0.887976	228	1449	8414	1065	6	173	5	1428	1856
163	Pheugopedius coraya	Pheugopedius	Troglodytidae	Passeriformes	LC	Unknown	newly covered genus	Smithsonian (USNM)-625285	1998-09-05	Acari Mountains, Guyana	Tissue sample	Female	GCA_977968365.1	stLFR	B10K-DU-004-51	165694	1779	75850	13006845	22	59716	1107485384	1.75	42.004	58.9166	1.28334e-06	6245	0.9308	0.0341	0.0175	0.0173	17452	15662	0.897433	260	1530	15539	1275	7	172	6	2223	1770
164	Cochoa viridis	Cochoa	Turdidae	Passeriformes	LC	Decreasing	newly covered genus	Muséum National d'Histoire Naturelle (MNHN)-Uncat JF1852	2008-06-10	Bidoup Nui Ba National Park, Hon Gia Station, Lam Dong Province, Vietnam	Blood sample	Missing	GCA_977968335.1	stLFR	B10K-D-MNHN-12	122191	2389	57693	5279337	53	40275	1058394909	1.59	41.7984	58.0298	1.57404e-06	6245	0.9563	0.0078	0.0187	0.017	16757	15064	0.898968	232	1461	15775	1274	7	171	6	2247	1761
165	Hylocichla mustelina	Hylocichla	Turdidae	Passeriformes	LC	Decreasing	newly covered genus	Smithsonian (USNM)-627710	2002-06-03	Virginia, USA	Skin sample	Female	GCA_977968615.1	stLFR	B10K-DU-009-31	32652	8610	230479	1173466	207	192006	1199213925	7.35	42.1312	54.0762	3.9118e-06	6245	0.8695	0.0059	0.0815	0.0421	16896	14795	0.875651	248	1853	13192	1154	6	174	5	2138	1971
166	Myadestes melanops	Myadestes	Turdidae	Passeriformes	LC	Decreasing	newly covered genus	Smithsonian (USNM)-613338	1990-05-06	Los Planes, Gualaca-Chiriqui Grande Rd, Panama	Muscle sample	Female	GCA_977968255.1	stLFR	B10K-DU-003-25	87740	3326	44213	605760	445	26229	1100261841	4.09	42.0498	54.7695	3.33464e-06	6245	0.9225	0.0128	0.0418	0.0224	17954	15993	0.890776	380	1581	13535	1214	6	174	5	2063	1801
167	Turdus pelios	Turdus	Turdidae	Passeriformes	LC	Unknown		Czech Academy of Sciences (CAS) + APLORI-CA25415	2021-11-20	Lufasi, Nigeria	Blood sample	Missing	GCA_977969435.1	stLFR	B10K-D-VB-19	71639	4218	141341	8682053	30	112937	1179515482	3.89	42.0767	56.5567	2.20969e-06	6245	0.9098	0.0399	0.0311	0.0191	18209	15949	0.875886	248	2012	14531	1213	7	171	6	2193	1851
168	Turdus obsoletus	Turdus	Turdidae	Passeriformes	LC	Decreasing		Smithsonian (USNM)-607618	1990-05-09	Chiriqui, Panama	Skin sample	Female	GCA_977968435.1	stLFR	B10K-DU-003-52	85881	3351	95066	3818571	65	72341	1084581902	2.15	41.9126	57.7569	1.67613e-06	6245	0.9556	0.0088	0.0221	0.0133	17327	15428	0.890402	249	1650	14906	1250	7	172	6	2182	1760
169	Turdus olivater	Turdus	Turdidae	Passeriformes	LC	Decreasing		Smithsonian (USNM)-626922	2001-04-05	Mount Roraima, Guyana	Skin sample	Female	GCA_977969025.1	short-read NGS	B10K-DU-018-14	11801	24223	355684	33392	8041	204655	1027643605	0.48	41.4166	40.0436	9.9e-05	6245	0.7992	0.0016	0.1371	0.0607	14934	13366	0.895005	229	1339	8866	1103	6	173	5	1452	1617
170	Elaenia chiriquensis	Elaenia	Tyrannidae	Passeriformes	LC	Stable	newly covered genus	Smithsonian (USNM)-625968	2000-03-21	Rupununi, Guyana	Skin sample	Male	GCA_977969105.1	stLFR	B10K-DU-019-77	124829	2322	97978	858347	325	81994	1115165086	2.21	42.1028	55.9345	2.55009e-06	6245	0.9222	0.0159	0.0429	0.0187	16802	15257	0.908047	246	1299	15362	1271	7	171	6	2200	1884
171	Elaenia obscura	Elaenia	Tyrannidae	Passeriformes	LC	Decreasing	newly covered genus	Smithsonian (USNM)-645568	1996-11-24	Tucuman Province, Argentina	Skin sample	Male	GCA_977969585.1	stLFR	B10K-USNM-645568	178253	1547	49069	3376616	75	36621	1054189673	1.15	41.8571	56.6969	2.14e-06	6245	0.9705	0.0042	0.0178	0.0075	16452	15008	0.91223	217	1227	16005	1305	7	170	6	2216	1744
172	Ochthoeca leucophrys	Ochthoeca	Tyrannidae	Passeriformes	LC	Decreasing	newly covered genus	Smithsonian (USNM)-645656	1996-11-05	Tucuman Province, Argentina	Skin sample	Female	GCA_977969365.1	stLFR	B10K-DU-024-14	190570	1588	58114	20753959	13	44851	1118764040	2.41	42.2014	59.1112	1.22711e-06	6245	0.9761	0.0115	0.0072	0.0051	17546	15821	0.901687	266	1459	15998	1294	7	172	6	2261	1859
173	Zimmerius vilissimus	Zimmerius	Tyrannidae	Passeriformes	LC	Decreasing	newly covered genus	University of Costa Rica (UCR)-T1830	2021-07-29	Puntarenas, Costa Rica	Blood sample	Female	GCA_977969465.1	stLFR	B10K-D-UCR-200	163685	1824	60021	19649873	14	44544	1122068470	2.58	41.9377	57.5051	1.77621e-06	6245	0.9577	0.0162	0.0178	0.0083	16975	15385	0.906333	238	1352	16374	1295	7	171	6	2297	1715
174	Vireo flavifrons	Vireo	Vireonidae	Passeriformes	LC	Increasing		Smithsonian (USNM)-633905	2001-05-30	Virginia, USA	Skin sample	Female	GCA_977969485.1	stLFR	B10K-DU-023-49	132596	2253	109878	725535	409	92735	1157240177	1.9	42.2799	57.8804	1.62915e-06	6245	0.9452	0.0064	0.0311	0.017	17443	15554	0.891704	144	1745	15023	1238	7	172	6	2234	1886
175	Vireo cassinii	Vireo	Vireonidae	Passeriformes	LC	Stable		Smithsonian (USNM)-630626	2001-08-15	Yakima, Washington, USA	Skin sample	Male	GCA_977969325.1	short-read NGS	B10K-DU-023-37	11560	22475	396446	44072	6484	188034	1068418660	0.39	40.7766	39.3477	0.000116206	6245	0.8199	0.0008	0.1263	0.0524	15397	13798	0.896149	260	1339	10251	1137	6	174	5	1655	1734
176	Zosterops virens	Zosterops	Zosteropidae	Passeriformes	LC	Decreasing		University of Eswatini (UNESWA)-AGPE_2021_01_03_03	Missing	Mbuluzi NR, campsite, Eswatini	Blood sample	Missing	GCA_977966495.1	stLFR	B10K-D-AM-306	84695	3574	96601	13722072	21	71916	1172514287	4.05	41.5808	57.9471	1.6043e-06	6245	0.9355	0.0264	0.0211	0.0167	17683	15553	0.879545	241	1889	14970	1245	7	170	6	2181	1807
177	Zosterops maderaspatanus	Zosterops	Zosteropidae	Passeriformes	LC	Decreasing		Vahatra - Université d' Antananarivo (UADBA)-MJR1093	2013-10-30	Bemanevika Forest, Madagascar	Tissue sample	Male	GCA_977968115.1	stLFR	B10K-D-MAD-234	158745	1932	78935	21184254	14	62041	1112951924	2.32	41.9466	58.7208	1.34253e-06	6245	0.9472	0.0253	0.0141	0.0133	17714	15724	0.887659	271	1719	15416	1269	7	172	6	2217	1837
